# Supplementary material for: Exploring the Exopolysaccharide Production Potential of Bacterial Strains Isolated from Tunisian Blue Crab Portunus segnis Microbiota
Source: Molecules. 2024 Feb 7;29(4):774. doi: 10.3390/molecules29040774 (PMC10893132; doi:10.3390/molecules29040774)
Supplement: Supplementary file 1 [file molecules-29-00774-s001.zip]

Archive with 1 entries (1 files):
- molecules-2813778-supplementary.xlsx
