# Supplementary material for: Exploring the Exopolysaccharide Production Potential of Bacterial Strains Isolated from Tunisian Blue Crab Portunus segnis Microbiota
Source: Molecules. 2024 Feb 7;29(4):774. doi: 10.3390/molecules29040774 (PMC10893132; doi:10.3390/molecules29040774)
Supplement: Supplementary file 1 [file molecules-29-00774-s001.zip › molecules-2813778-supplementary.xlsx]

## Sheet: identification, EPS production
							Supplemental data I
							Exploring the Tunisian blue crab (Portunus segnis) microbiome and bacterial isolates producing exopolysaccharide
							Mariem Migaoua,b,=, Sabrina Macéb,*,=, Laetitia Marchandb, Sandrine Bonnetotb, Cyril Noëld, Corinne Sinquinb, Marc Jérômeb,
							Agata Zykwinskab, Hana Maalejc, Sylvia Colliec-Jouaultb, Raoui-Mounir Maaroufia, Christine Delbarre-Ladratb
							a ISBM, GBVB, 5000 Rue Taher Haddad, Monastir, Tunisia
							b Ifremer, MASAE Microbiologie Aliment Santé Environnement, F-44000 Nantes, France
							c University of Gabes, FSG, BVBAA Laboratory, Erriadh 6072, Gabes, Tunisia
							d Ifremer, SEBIMER, F-29280, Plouzané, France
Bacterial strain	Origin	Isolation medium	Cultivation medium	Isolation temperature	Growth temperature	Identification	Family	Order	Class	Phylum	Other isolate identification	EPS	Selected strains	Temperature of EPS production for selected strains
CB3450	Flesh	Zobell	Zobell	20 °C	20 °C	Salinicoccus salsiraiae	Staphylococcaceae	Bacillales	Bacilli	"Firmicutes"	PL51-A3
CB3451	Flesh	Zobell	Zobell	20 °C	20 °C	Psychrobacter sp.	Moraxellaceae	Pseudomonadales	Gammaproteobacteria	"Proteobacteria"	PL51-A4
CB3452	Flesh	Zobell	Zobell	20 °C	20 °C	Psychrobacter celer	Moraxellaceae	Pseudomonadales	Gammaproteobacteria	"Proteobacteria"	PL51-A5
CB3455	Flesh	Zobell	Zobell	20 °C	20 °C	Psychrobacter sp.	Moraxellaceae	Pseudomonadales	Gammaproteobacteria	"Proteobacteria"	PL51-A8
CB3456	Flesh	Zobell	Zobell	20 °C	20 °C	Psychrobacter celer	Moraxellaceae	Pseudomonadales	Gammaproteobacteria	"Proteobacteria"	PL51-A9
CB3458	Gills	Zobell	Zobell	20 °C	20 °C	Planococcus sp.	Bacillales	Planococcaceae	Bacilli	"Firmicutes"	PL51-A11
CB3459	Gills	Zobell	Zobell	20 °C	20 °C	Serratia liquefaciens	Enterobacteriaceae	Enterobacterales	Gammaproteobacteria	"Proteobacteria"	PL51-A12
CB3461	Gills	Zobell	Zobell	20 °C	20 °C	Psychrobacter marincola/submarinus	Moraxellaceae	Pseudomonadales	Gammaproteobacteria	"Proteobacteria"	PL51-B2
CB3463	Gills	Zobell	Zobell	20 °C	20 °C	Psychrobacter halodurans	Moraxellaceae	Pseudomonadales	Gammaproteobacteria	"Proteobacteria"	PL51-B4
CB3464	Gills	Zobell	Zobell	20 °C	20 °C	Psychrobacter halodurans	Moraxellaceae	Pseudomonadales	Gammaproteobacteria	"Proteobacteria"	PL51-B5	+	yes	28 °C
CB3466	Gills	Zobell	Zobell	20 °C	20 °C	Pseudomonas shahriarae	Pseudomonadaceae	Pseudomonadales	Gammaproteobacteria	"Proteobacteria"	PL51-B7
CB3467	Gills	Zobell	Zobell	20 °C	20 °C	Psychrobacter sp.	Moraxellaceae	Pseudomonadales	Gammaproteobacteria	"Proteobacteria"	PL51-B8
CB3468	Gills	Zobell	Zobell	20 °C	20 °C	Psychrobacter sp.	Moraxellaceae	Pseudomonadales	Gammaproteobacteria	"Proteobacteria"	PL51-B9	+	yes	28 °C
CB3470	Gills	Zobell	Zobell	20 °C	20 °C	Planococcus rifietoensis	Bacillales	Planococcaceae	Bacilli	"Firmicutes"	PL51-B11
CB3472	Gills	Zobell	Zobell	20 °C	20 °C	Psychrobacter celer	Moraxellaceae	Pseudomonadales	Gammaproteobacteria	"Proteobacteria"	PL51-C1	+
CB3473	Viscera	Zobell	Zobell	20 °C	20 °C	Psychrobacter marincola/submarinus	Moraxellaceae	Pseudomonadales	Gammaproteobacteria	"Proteobacteria"	PL51-C2
CB3475	Viscera	Zobell	Zobell	20 °C	20 °C	Psychrobacter celer	Moraxellaceae	Pseudomonadales	Gammaproteobacteria	"Proteobacteria"	PL51-C4
CB3476	Viscera	Zobell	Zobell	20 °C	20 °C	Psychrobacter fozii	Moraxellaceae	Pseudomonadales	Gammaproteobacteria	"Proteobacteria"	PL51-C5
CB3477	Viscera	Zobell	Zobell	20 °C	20 °C	Psychrobacter marincola	Moraxellaceae	Pseudomonadales	Gammaproteobacteria	"Proteobacteria"	PL51-C6
CB3481	Viscera	Zobell	Zobell	20 °C	20 °C	Vagococcus sp.	Lactobacillales	Enterococcaceae	Bacilli	"Firmicutes"	PL51-C10
CB3484	Viscera	Zobell	Zobell	20 °C	20 °C	Psychrobacter pulmonis	Moraxellaceae	Pseudomonadales	Gammaproteobacteria	"Proteobacteria"	PL51-D1	+	yes	28 °C
CB3487	Viscera	Zobell	Zobell	20 °C	20 °C	Psychrobacter submarinus	Moraxellaceae	Pseudomonadales	Gammaproteobacteria	"Proteobacteria"	PL51-D4	+
CB3488	Viscera	Zobell	Zobell	20 °C	20 °C	Psychrobacter alimentarius	Moraxellaceae	Pseudomonadales	Gammaproteobacteria	"Proteobacteria"	PL51-D5	+
CB3489	Carapace scraping water	Zobell	Zobell	20 °C	20 °C	Psychrobacter marincola/submarinus	Moraxellaceae	Pseudomonadales	Gammaproteobacteria	"Proteobacteria"	PL51-D6
CB3490	Carapace scraping water	Zobell	Zobell	20 °C	20 °C	Psychrobacter marincola	Moraxellaceae	Pseudomonadales	Gammaproteobacteria	"Proteobacteria"	PL51-D7
CB3491	Carapace scraping water	Zobell	Zobell	20 °C	20 °C	Lactococcus garviae	Streptococcaceae	Lactobacillales	Bacilli	"Firmicutes"	PL51-D8
CB3493	Carapace scraping water	Zobell	Zobell	20 °C	20 °C	Vagococcus sp.	Lactobacillales	Enterococcaceae	Bacilli	"Firmicutes"	PL51-D10
CB3494	Carapace scraping water	Zobell	Zobell	20 °C	20 °C	Vagococcus sp.	Lactobacillales	Enterococcaceae	Bacilli	"Firmicutes"	PL51-D11
CB3496	Carapace scraping water	Zobell	Zobell	20 °C	20 °C	Psychrobacter faecalis/pulmonis	Moraxellaceae	Pseudomonadales	Gammaproteobacteria	"Proteobacteria"	PL51-E1
CB3497	Carapace scraping water	Zobell	Zobell	20 °C	20 °C	Psychrobacter sp.	Moraxellaceae	Pseudomonadales	Gammaproteobacteria	"Proteobacteria"	PL51-E2
CB3498	Carapace scraping water	Zobell	Zobell	20 °C	20 °C	Planococcus rifietoensis	Bacillales	Planococcaceae	Bacilli	"Firmicutes"	PL51-E3
CB3499	Carapace scraping water	Zobell	Zobell	20 °C	20 °C	Psychrobacter celer	Moraxellaceae	Pseudomonadales	Gammaproteobacteria	"Proteobacteria"	PL51-E4
CB3500	Carapace scraping water	Zobell	Zobell	20 °C	20 °C	Psychrobacter celer	Moraxellaceae	Pseudomonadales	Gammaproteobacteria	"Proteobacteria"	PL51-E5
CB3501	Carapace scraping water	Zobell	Zobell	20 °C	20 °C	Salinicoccus sp.	Staphylococcaceae	Bacillales	Bacilli	"Firmicutes"	PL51-E6
CB3502	Carapace scraping water	Zobell	Zobell	20 °C	20 °C	Psychrobacter sp.	Moraxellaceae	Pseudomonadales	Gammaproteobacteria	"Proteobacteria"	PL51-E7
CB3504	Washing water 1	Zobell	Zobell	20 °C	20 °C	Vagococcus sp.	Lactobacillales	Enterococcaceae	Bacilli	"Firmicutes"	PL51-E9
CB3505	Washing water 1	Zobell	Zobell	20 °C	20 °C	Vagococcus sp.	Lactobacillales	Enterococcaceae	Bacilli	"Firmicutes"	PL51-E10
CB3506	Washing water 1	Zobell	Zobell	20 °C	20 °C	Psychrobacter marincola	Moraxellaceae	Pseudomonadales	Gammaproteobacteria	"Proteobacteria"	PL51-E11
CB3508	Washing water 1	Zobell	Zobell	20 °C	20 °C	Psychrobacter submarinus	Moraxellaceae	Pseudomonadales	Gammaproteobacteria	"Proteobacteria"	PL51-F1	+
CB3511	Washing water 1	Zobell	Zobell	20 °C	20 °C	Psychrobacter celer	Moraxellaceae	Pseudomonadales	Gammaproteobacteria	"Proteobacteria"	PL51-F4
CB3512	Washing water 1	Zobell	Zobell	20 °C	20 °C	Psychrobacter celer	Moraxellaceae	Pseudomonadales	Gammaproteobacteria	"Proteobacteria"	PL51-F5
CB3513	Washing water 1	Zobell	Zobell	20 °C	20 °C	Psychrobacter sp.	Moraxellaceae	Pseudomonadales	Gammaproteobacteria	"Proteobacteria"	PL51-F6
CB3516	Washing water 1	Zobell	Zobell	20 °C	20 °C	Vagococcus sp.	Lactobacillales	Enterococcaceae	Bacilli	"Firmicutes"	PL51-F9
CB3517	Washing water 1	Zobell	Zobell	20 °C	20 °C	Vagococcus fluvialis	Lactobacillales	Enterococcaceae	Bacilli	"Firmicutes"	PL51-F10
CB3518	Washing water 1	Zobell	Zobell	20 °C	20 °C	Psychrobacter marincola	Moraxellaceae	Pseudomonadales	Gammaproteobacteria	"Proteobacteria"	PL51-F11
CB3520	Washing water 2	Zobell	Zobell	20 °C	20 °C	Psychrobacter marincola/submarinus	Moraxellaceae	Pseudomonadales	Gammaproteobacteria	"Proteobacteria"	PL51-G1
CB3525	Washing water 2	Zobell	Zobell	20 °C	20 °C	Jeotgalicoccus sp.	Staphylococcaceae	Bacillales	Bacilli	"Firmicutes"	PL51-G6
CB3526	Washing water 2	Zobell	Zobell	20 °C	20 °C	Salinicoccus sp.	Staphylococcaceae	Bacillales	Bacilli	"Firmicutes"	PL51-G7
CB3528	Washing water 2	Zobell	Zobell	20 °C	20 °C	Vagococcus sp.	Lactobacillales	Enterococcaceae	Bacilli	"Firmicutes"	PL51-G9
CB3530	Washing water 2	Zobell	Zobell	20 °C	20 °C	Psychrobacter marincola/submarinus	Moraxellaceae	Pseudomonadales	Gammaproteobacteria	"Proteobacteria"	PL51-G11	+	Yes	28 °C
CB3531	Washing water 2	Zobell	Zobell	20 °C	20 °C	Psychrobacter celer	Moraxellaceae	Pseudomonadales	Gammaproteobacteria	"Proteobacteria"	PL51-G12
CB3532	Washing water 3	Zobell	Zobell	20 °C	20 °C	Psychrobacter faecalis	Moraxellaceae	Pseudomonadales	Gammaproteobacteria	"Proteobacteria"	PL51-H1	+
CB3534	Washing water 3	Zobell	Zobell	20 °C	20 °C	Salinicoccus jeotgali/salsiraiae	Staphylococcaceae	Bacillales	Bacilli	"Firmicutes"	PL51-H3
CB3535	Washing water 3	Zobell	Zobell	20 °C	20 °C	Psychrobacter celer	Moraxellaceae	Pseudomonadales	Gammaproteobacteria	"Proteobacteria"	PL51-H4
CB3536	Washing water 3	Zobell	Zobell	20 °C	20 °C	Psychrobacter celer	Moraxellaceae	Pseudomonadales	Gammaproteobacteria	"Proteobacteria"	PL51-H5
CB3537	Washing water 3	Zobell	Zobell	20 °C	20 °C	Psychrobacter submarinus	Moraxellaceae	Pseudomonadales	Gammaproteobacteria	"Proteobacteria"	PL51-H6
CB3539	Washing water 3	Zobell	Zobell	20 °C	20 °C	Psychrobacter sp.	Moraxellaceae	Pseudomonadales	Gammaproteobacteria	"Proteobacteria"	PL51-H8
CB3540	Washing water 3	Zobell	Zobell	20 °C	20 °C	Vagococcus fluvialis	Lactobacillales	Enterococcaceae	Bacilli	"Firmicutes"	PL51-H9
CB3541	Washing water 3	Zobell	Zobell	20 °C	20 °C	Psychrobacter celer	Moraxellaceae	Pseudomonadales	Gammaproteobacteria	"Proteobacteria"	PL51-H10
CB3542	Washing water 3	Zobell	Zobell	20 °C	20 °C	Psychrobacter marincola	Moraxellaceae	Pseudomonadales	Gammaproteobacteria	"Proteobacteria"	PL51-H11
CB3543	Washing water 3	Zobell	Zobell	20 °C	20 °C	Serratia sp.	Enterobacteriaceae	Enterobacterales	Gammaproteobacteria	"Proteobacteria"	PL51-H12
CB3544	Flesh	LH	BHI	15 °C	20 °C	Psychrobacter glacincola	Moraxellaceae	Pseudomonadales	Gammaproteobacteria	"Proteobacteria"	PL52-A1
CB3545	Flesh	LH	BHI	15 °C	20 °C	Psychrobacter sp.	Moraxellaceae	Pseudomonadales	Gammaproteobacteria	"Proteobacteria"	PL52-A2
CB3547	Flesh	LH	BHI	15 °C	20 °C	Psychrobacter marincola	Moraxellaceae	Pseudomonadales	Gammaproteobacteria	"Proteobacteria"	PL52-A4	+
CB3549	Flesh	LH	BHI	15 °C	20 °C	Psychrobacter celer	Moraxellaceae	Pseudomonadales	Gammaproteobacteria	"Proteobacteria"	PL52-A6
CB3550	Flesh	LH	BHI	15 °C	20 °C	Macrococcus caseolyticus	Bacillales	Staphylococcaceae	Bacilli	"Firmicutes"	PL52-A7
CB3551	Flesh	LH	BHI	15 °C	20 °C	Macrococcus caseolyticus	Bacillales	Staphylococcaceae	Bacilli	"Firmicutes"	PL52-A8
CB3552	Flesh	LH	BHI	15 °C	20 °C	Macrococcus caseolyticus	Bacillales	Staphylococcaceae	Bacilli	"Firmicutes"	PL52-A9
CB3555	Flesh	LH	BHI	15 °C	20 °C	Macrococcus sp.	Bacillales	Staphylococcaceae	Bacilli	"Firmicutes"	PL52-A12
CB3558	Gills	LH	BHI	15 °C	20 °C	Psychrobacter glacincola	Moraxellaceae	Pseudomonadales	Gammaproteobacteria	"Proteobacteria"	PL52-B3
CB3562	Gills	LH	BHI	15 °C	20 °C	Psychrobacter celer	Moraxellaceae	Pseudomonadales	Gammaproteobacteria	"Proteobacteria"	PL52-B7
CB3563	Gills	LH	BHI	15 °C	20 °C	Psychrobacter cibarius	Moraxellaceae	Pseudomonadales	Gammaproteobacteria	"Proteobacteria"	PL52-B8
CB3564	Gills	LH	BHI	15 °C	20 °C	Psychrobacter sp.	Moraxellaceae	Pseudomonadales	Gammaproteobacteria	"Proteobacteria"	PL52-B9	+	Yes	28 °C
CB3568	Gills	LH	BHI	15 °C	20 °C	Psychrobacter maritimus	Moraxellaceae	Pseudomonadales	Gammaproteobacteria	"Proteobacteria"	PL52-C1
CB3569	Gills	LH	BHI	15 °C	20 °C	Macrococcus sp.	Bacillales	Staphylococcaceae	Bacilli	"Firmicutes"	PL52-C2
CB3571	Viscera	LH	BHI	15 °C	20 °C	Psychrobacter fozii	Moraxellaceae	Pseudomonadales	Gammaproteobacteria	"Proteobacteria"	PL52-C4
CB3573	Viscera	LH	BHI	15 °C	20 °C	Planococcus citreus	Bacillales	Planococcaceae	Bacilli	"Firmicutes"	PL52-C6
CB3574	Viscera	LH	BHI	15 °C	20 °C	Psychrobacter arenosus	Moraxellaceae	Pseudomonadales	Gammaproteobacteria	"Proteobacteria"	PL52-C7
CB3576	Viscera	LH	BHI	15 °C	20 °C	Psychrobacter maritimus	Moraxellaceae	Pseudomonadales	Gammaproteobacteria	"Proteobacteria"	PL52-C9
CB3577	Viscera	LH	BHI	15 °C	20 °C	Lactococcus garvieae	Streptococcaceae	Lactobacillales	Bacilli	"Firmicutes"	PL52-C10
CB3583	Carapace scraping water	LH	BHI	15 °C	20 °C	Enterococcus faecalis	Enterococcaceae	Lactobacillales	Bacilli	"Firmicutes"	PL52-D4
CB3585	Carapace scraping water	LH	BHI	15 °C	20 °C	Psychrobacter glacincola	Moraxellaceae	Pseudomonadales	Gammaproteobacteria	"Proteobacteria"	PL52-D6
CB3586	Carapace scraping water	LH	BHI	15 °C	20 °C	Enterococcus faecalis	Enterococcaceae	Lactobacillales	Bacilli	"Firmicutes"	PL52-D7
CB3588	Carapace scraping water	LH	BHI	15 °C	20 °C	Enterococcus faecalis	Enterococcaceae	Lactobacillales	Bacilli	"Firmicutes"	PL52-D9
CB3590	Carapace scraping water	LH	BHI	15 °C	20 °C	Vagococcus fluvialis	Lactobacillales	Enterococcaceae	Bacilli	"Firmicutes"	PL52-D11
CB3591	Carapace scraping water	LH	BHI	15 °C	20 °C	Lactococcus garviae	Streptococcaceae	Lactobacillales	Bacilli	"Firmicutes"	PL52-D12
CB3592	Carapace scraping water	LH	BHI	15 °C	20 °C	Psychrobacter sp.	Moraxellaceae	Pseudomonadales	Gammaproteobacteria	"Proteobacteria"	PL52-E1
CB3593	Carapace scraping water	LH	BHI	15 °C	20 °C	Psychrobacter sp.	Moraxellaceae	Pseudomonadales	Gammaproteobacteria	"Proteobacteria"	PL52-E2
CB3596	Carapace scraping water	LH	BHI	15 °C	20 °C	Enterococcus faecalis	Enterococcaceae	Lactobacillales	Bacilli	"Firmicutes"	PL52-E5
CB3597	Carapace scraping water	LH	BHI	15 °C	20 °C	Psychrobacter sp.	Moraxellaceae	Pseudomonadales	Gammaproteobacteria	"Proteobacteria"	PL52-E6
CB3606	Washing water 1	LH	BHI	15 °C	20 °C	Psychrobacter faecalis/pulmonis	Moraxellaceae	Pseudomonadales	Gammaproteobacteria	"Proteobacteria"	PL52-F3
CB3608	Washing water 1	LH	BHI	15 °C	20 °C	Enterococcus sp.	Enterococcaceae	Lactobacillales	Bacilli	"Firmicutes"	PL52-F5
CB3609	Washing water 1	LH	BHI	15 °C	20 °C	Lactococcus garvieae	Streptococcaceae	Lactobacillales	Bacilli	"Firmicutes"	PL52-F6
CB3610	Washing water 1	LH	BHI	15 °C	20 °C	Vagococcus fluvialis	Lactobacillales	Enterococcaceae	Bacilli	"Firmicutes"	PL52-F7
CB3613	Washing water 1	LH	BHI	15 °C	20 °C	Lactococcus garviae	Streptococcaceae	Lactobacillales	Bacilli	"Firmicutes"	PL52-F10
CB3614	Washing water 1	LH	BHI	15 °C	20 °C	Macrococcus caseolyticus	Bacillales	Staphylococcaceae	Bacilli	"Firmicutes"	PL52-F11
CB3615	Washing water 1	LH	BHI	15 °C	20 °C	Psychrobacter maritimus	Moraxellaceae	Pseudomonadales	Gammaproteobacteria	"Proteobacteria"	PL52-F12
CB3616	Washing water 1	LH	BHI	15 °C	20 °C	Psychrobacter glacincola	Moraxellaceae	Pseudomonadales	Gammaproteobacteria	"Proteobacteria"	PL52-G1
CB3617	Washing water 1	LH	BHI	15 °C	20 °C	Psychrobacter pulmonis	Moraxellaceae	Pseudomonadales	Gammaproteobacteria	"Proteobacteria"	PL52-G2
CB3620	Washing water 2	LH	BHI	15 °C	20 °C	Enterococcus faecalis	Enterococcaceae	Lactobacillales	Bacilli	"Firmicutes"	PL52-G5
CB3621	Washing water 2	LH	BHI	15 °C	20 °C	Psychrobacter cryohalolentis	Moraxellaceae	Pseudomonadales	Gammaproteobacteria	"Proteobacteria"	PL52-G6
CB3627	Washing water 2	LH	BHI	15 °C	20 °C	Psychrobacter submarinus	Moraxellaceae	Pseudomonadales	Gammaproteobacteria	"Proteobacteria"	PL52-G12
CB3628	Washing water 2	LH	BHI	15 °C	20 °C	Vagococcus fluvialis	Lactobacillales	Enterococcaceae	Bacilli	"Firmicutes"	PL52-H1
CB3631	Washing water 2	LH	BHI	15 °C	20 °C	Psychrobacter glacincola	Moraxellaceae	Pseudomonadales	Gammaproteobacteria	"Proteobacteria"	PL52-H4	+
CB3632	Washing water 2	LH	BHI	15 °C	20 °C	Lactococcus garvieae	Streptococcaceae	Lactobacillales	Bacilli	"Firmicutes"	PL52-H5
CB3634	Washing water 3	LH	BHI	15 °C	20 °C	Lactococcus garvieae	Streptococcaceae	Lactobacillales	Bacilli	"Firmicutes"	PL52-H7
CB3635	Washing water 3	LH	BHI	15 °C	20 °C	Vagococcus sp.	Lactobacillales	Enterococcaceae	Bacilli	"Firmicutes"	PL52-H8
CB3636	Washing water 3	LH	BHI	15 °C	20 °C	Psychrobacter faecalis	Moraxellaceae	Pseudomonadales	Gammaproteobacteria	"Proteobacteria"	PL52-H9
CB3637	Washing water 3	LH	BHI	15 °C	20 °C	Lactococcus garvieae	Streptococcaceae	Lactobacillales	Bacilli	"Firmicutes"	PL52-H10
CB3638	Washing water 3	LH	BHI	15 °C	20 °C	Psychrobacter marincola	Moraxellaceae	Pseudomonadales	Gammaproteobacteria	"Proteobacteria"	PL52-H11
CB3639	Washing water 3	LH	BHI	15 °C	20 °C	Psychrobacter maritimus	Moraxellaceae	Pseudomonadales	Gammaproteobacteria	"Proteobacteria"	PL52-H12
CB3641	Washing water 3	LH	BHI	15 °C	20 °C	Psychrobacter sp.	Moraxellaceae	Pseudomonadales	Gammaproteobacteria	"Proteobacteria"	PL53-A2
CB3642	Washing water 3	LH	BHI	15 °C	20 °C	Jeotgalicoccus sp.	Staphylococcaceae	Bacillales	Bacilli	"Firmicutes"	PL53-A3
CB3643	Washing water 3	LH	BHI	15 °C	20 °C	Staphylococcus sp.	Staphylococcaceae	Bacillales	Bacilli	"Firmicutes"	PL53-A4
CB3645	Washing water 3	LH	BHI	15 °C	20 °C	Planococcus citreus	Bacillales	Planococcaceae	Bacilli	"Firmicutes"	PL53-A6
CB3646	Washing water 3	LH	BHI	15 °C	20 °C	Salinicoccus jeotgali/salsiraiae	Staphylococcaceae	Bacillales	Bacilli	"Firmicutes"	PL53-A7
CB3648	Washing water 3	LH	BHI	15 °C	20 °C	Jeotgalicoccus sp.	Staphylococcaceae	Bacillales	Bacilli	"Firmicutes"	PL53-A9
CB3649	Washing water 3	LH	BHI	15 °C	20 °C	Jeotgalicoccus nanhaiensis	Staphylococcaceae	Bacillales	Bacilli	"Firmicutes"	PL53-A10
CB3650	Washing water 3	LH	BHI	15 °C	20 °C	Lactococcus garvieae	Streptococcaceae	Lactobacillales	Bacilli	"Firmicutes"	PL53-A11
CB3651	Washing water 3	LH	BHI	20 °C	20 °C	Psychrobacter marincola/submarinus	Moraxellaceae	Pseudomonadales	Gammaproteobacteria	"Proteobacteria"	PL53-A12
CB3652	Flesh	Elliker	BHI	20 °C	20 °C	Serratia liquefaciens	Enterobacteriaceae	Enterobacterales	Gammaproteobacteria	"Proteobacteria"	PL53-B1	+
CB3653	Flesh	Elliker	BHI	20 °C	20 °C	Psychrobacter glacincola	Moraxellaceae	Pseudomonadales	Gammaproteobacteria	"Proteobacteria"	PL53-B2	+
CB3654	Flesh	Elliker	BHI	20 °C	20 °C	Psychrobacter maritimus	Moraxellaceae	Pseudomonadales	Gammaproteobacteria	"Proteobacteria"	PL53-B3
CB3655	Flesh	Elliker	BHI	20 °C	20 °C	Staphylococcus pasteuri	Staphylococcaceae	Bacillales	Bacilli	"Firmicutes"	PL53-B4
CB3656	Flesh	Elliker	BHI	20 °C	20 °C	Staphylococcus sp.	Staphylococcaceae	Bacillales	Bacilli	"Firmicutes"	PL53-B5
CB3657	Flesh	Elliker	BHI	20 °C	20 °C	Lactococcus garviae	Streptococcaceae	Lactobacillales	Bacilli	"Firmicutes"	PL53-B6
CB3658	Flesh	Elliker	BHI	20 °C	20 °C	Lactococcus garviae	Streptococcaceae	Lactobacillales	Bacilli	"Firmicutes"	PL53-B7
CB3659	Flesh	Elliker	BHI	20 °C	20 °C	Psychrobacter maritimus	Moraxellaceae	Pseudomonadales	Gammaproteobacteria	"Proteobacteria"	PL53-B8
CB3661	Gills	Elliker	BHI	20 °C	20 °C	Streptococcus parauberis	Streptococcaceae	Lactobacillales	Bacilli	"Firmicutes"	PL53-B10
CB3662	Gills	Elliker	BHI	20 °C	20 °C	Lactococcus garviae	Streptococcaceae	Lactobacillales	Bacilli	"Firmicutes"	PL53-B11
CB3663	Gills	Elliker	BHI	20 °C	20 °C	Serratia liquefaciens	Enterobacteriaceae	Enterobacterales	Gammaproteobacteria	"Proteobacteria"	PL53-B12
CB3664	Gills	Elliker	BHI	20 °C	20 °C	Serratia liquefaciens	Enterobacteriaceae	Enterobacterales	Gammaproteobacteria	"Proteobacteria"	PL53-C1
CB3665	Gills	Elliker	BHI	20 °C	20 °C	Buttiauxella sp.	Enterobacteriaceae	Enterobacterales	Gammaproteobacteria	"Proteobacteria"	PL53-C2	+	Yes	28 °C
CB3668	Gills	Elliker	BHI	20 °C	20 °C	Carnobacterium maltaromaticum	Carnobacteriaceae	Lactobacillales	Bacilli	"Firmicutes"	PL53-C5
CB3669	Viscera	Elliker	BHI	20 °C	20 °C	Jeotgalibaca dankookensis	Carnobacteriaceae	Lactobacillales	Bacilli	"Firmicutes"	PL53-C6
CB3670	Viscera	Elliker	BHI	20 °C	20 °C	Psychrobacter fozii	Moraxellaceae	Pseudomonadales	Gammaproteobacteria	"Proteobacteria"	PL53-C7
CB3671	Viscera	Elliker	BHI	20 °C	20 °C	Brochothrix thermosphacta	Listeriaceae	Bacillales	Bacilli	"Firmicutes"	PL53-C8
CB3672	Viscera	Elliker	BHI	20 °C	20 °C	Psychrobacter faecalis	Moraxellaceae	Pseudomonadales	Gammaproteobacteria	"Proteobacteria"	PL53-C9
CB3673	Viscera	Elliker	BHI	20 °C	20 °C	Streptococcus parauberis	Streptococcaceae	Lactobacillales	Bacilli	"Firmicutes"	PL53-C10
CB3675	Viscera	Elliker	BHI	20 °C	20 °C	Lactococcus garviae	Streptococcaceae	Lactobacillales	Bacilli	"Firmicutes"	PL53-C12
CB3677	Viscera	Elliker	BHI	20 °C	20 °C	Buttiauxella brennerae	Enterobacteriaceae	Enterobacterales	Gammaproteobacteria	"Proteobacteria"	PL53-D2
CB3678	Carapace scraping water	Elliker	BHI	20 °C	20 °C	Enterococcus sp.	Enterococcaceae	Lactobacillales	Bacilli	"Firmicutes"	PL53-D3
CB3680	Carapace scraping water	Elliker	BHI	20 °C	20 °C	Lactococcus garviae	Streptococcaceae	Lactobacillales	Bacilli	"Firmicutes"	PL53-D5
CB3681	Carapace scraping water	Elliker	BHI	20 °C	20 °C	Lactococcus garviae	Streptococcaceae	Lactobacillales	Bacilli	"Firmicutes"	PL53-D6
CB3685	Carapace scraping water	Elliker	BHI	20 °C	20 °C	Serratia liquefaciens	Enterobacteriaceae	Enterobacterales	Gammaproteobacteria	"Proteobacteria"	PL53-D10
CB3686	Washing water 1	Elliker	BHI	20 °C	20 °C	Lactococcus garvieae	Streptococcaceae	Lactobacillales	Bacilli	"Firmicutes"	PL53-D11
CB3687	Washing water 1	Elliker	BHI	20 °C	20 °C	Lactococcus garviae	Streptococcaceae	Lactobacillales	Bacilli	"Firmicutes"	PL53-D12
CB3689	Washing water 1	Elliker	BHI	20 °C	20 °C	Lactococcus garvieae	Streptococcaceae	Lactobacillales	Bacilli	"Firmicutes"	PL53-E2
CB3690	Washing water 1	Elliker	BHI	20 °C	20 °C	Psychrobacter celer	Moraxellaceae	Pseudomonadales	Gammaproteobacteria	"Proteobacteria"	PL53-E3
CB3693	Washing water 1	Elliker	BHI	20 °C	20 °C	Lactococcus garviae	Streptococcaceae	Lactobacillales	Bacilli	"Firmicutes"	PL53-E6
CB3694	Washing water 1	Elliker	BHI	20 °C	20 °C	Carnobacterium divergens	Carnobacteriaceae	Lactobacillales	Bacilli	"Firmicutes"	PL53-E7
CB3695	Washing water 1	Elliker	BHI	20 °C	20 °C	Lactococcus garvieae	Streptococcaceae	Lactobacillales	Bacilli	"Firmicutes"	PL53-E8
CB3698	Washing water 2	Elliker	BHI	20 °C	20 °C	Lactococcus garvieae	Streptococcaceae	Lactobacillales	Bacilli	"Firmicutes"	PL53-E11
CB3699	Washing water 2	Elliker	BHI	20 °C	20 °C	Psychrobacter sp.	Moraxellaceae	Pseudomonadales	Gammaproteobacteria	"Proteobacteria"	PL53-E12
CB3700	Washing water 2	Elliker	BHI	20 °C	20 °C	Psychrobacter sp.	Moraxellaceae	Pseudomonadales	Gammaproteobacteria	"Proteobacteria"	PL53-F1
CB3701	Washing water 2	Elliker	BHI	20 °C	20 °C	Psychrobacter celer	Moraxellaceae	Pseudomonadales	Gammaproteobacteria	"Proteobacteria"	PL53-F2
CB3702	Washing water 2	Elliker	BHI	20 °C	20 °C	Lactococcus garviae	Streptococcaceae	Lactobacillales	Bacilli	"Firmicutes"	PL53-F3
CB3703	Washing water 2	Elliker	BHI	20 °C	20 °C	Psychrobacter celer	Moraxellaceae	Pseudomonadales	Gammaproteobacteria	"Proteobacteria"	PL53-F4
CB3705	Washing water 2	Elliker	BHI	20 °C	20 °C	Jeotgalibaca dankookensis	Carnobacteriaceae	Lactobacillales	Bacilli	"Firmicutes"	PL53-F6
CB3706	Washing water 2	Elliker	BHI	20 °C	20 °C	Lactococcus garvieae	Streptococcaceae	Lactobacillales	Bacilli	"Firmicutes"	PL53-F7
CB3707	Washing water 2	Elliker	BHI	20 °C	20 °C	Psychrobacter sp.	Moraxellaceae	Pseudomonadales	Gammaproteobacteria	"Proteobacteria"	PL53-F8
CB3708	Washing water 2	Elliker	BHI	20 °C	20 °C	Psychrobacter celer	Moraxellaceae	Pseudomonadales	Gammaproteobacteria	"Proteobacteria"	PL53-F9
CB3710	Washing water 2	Elliker	BHI	20 °C	20 °C	Psychrobacter maritimus	Moraxellaceae	Pseudomonadales	Gammaproteobacteria	"Proteobacteria"	PL53-F11
CB3711	Washing water 2	Elliker	BHI	20 °C	20 °C	Psychrobacter celer	Moraxellaceae	Pseudomonadales	Gammaproteobacteria	"Proteobacteria"	PL53-F12
CB3712	Washing water 2	Elliker	BHI	20 °C	20 °C	Jeotgalicoccus sp.	Staphylococcaceae	Bacillales	Bacilli	"Firmicutes"	PL53-G1
CB3713	Washing water 2	Elliker	BHI	20 °C	20 °C	Psychrobacter celer	Moraxellaceae	Pseudomonadales	Gammaproteobacteria	"Proteobacteria"	PL53-G2
CB3714	Washing water 2	Elliker	BHI	20 °C	20 °C	Psychrobacter sp.	Moraxellaceae	Pseudomonadales	Gammaproteobacteria	"Proteobacteria"	PL53-G3
CB3715	Washing water 2	Elliker	BHI	20 °C	20 °C	Psychrobacter sp.	Moraxellaceae	Pseudomonadales	Gammaproteobacteria	"Proteobacteria"	PL53-G4
CB3716	Washing water 2	Elliker	BHI	20 °C	20 °C	Psychrobacter sp.	Moraxellaceae	Pseudomonadales	Gammaproteobacteria	"Proteobacteria"	PL53-G5
CB3717	Washing water 3	Elliker	BHI	20 °C	20 °C	Jeotgalibaca dankookensis	Carnobacteriaceae	Lactobacillales	Bacilli	"Firmicutes"	PL53-G6
CB3718	Washing water 3	Elliker	BHI	20 °C	20 °C	Psychrobacter celer	Moraxellaceae	Pseudomonadales	Gammaproteobacteria	"Proteobacteria"	PL53-G7
CB3719	Washing water 3	Elliker	BHI	20 °C	20 °C	Psychrobacter sp.	Moraxellaceae	Pseudomonadales	Gammaproteobacteria	"Proteobacteria"	PL53-G8
CB3720	Washing water 3	Elliker	BHI	20 °C	20 °C	Lactococcus garvieae	Streptococcaceae	Lactobacillales	Bacilli	"Firmicutes"	PL53-G9
CB3721	Washing water 3	Elliker	BHI	20 °C	20 °C	Psychrobacter sp.	Moraxellaceae	Pseudomonadales	Gammaproteobacteria	"Proteobacteria"	PL53-G10
CB3722	Washing water 3	Elliker	BHI	20 °C	20 °C	Jeotgalibaca dankookensis	Carnobacteriaceae	Lactobacillales	Bacilli	"Firmicutes"	PL53-G11
CB3723	Washing water 3	Elliker	BHI	20 °C	20 °C	Psychrobacter pulmonis	Moraxellaceae	Pseudomonadales	Gammaproteobacteria	"Proteobacteria"	PL53-G12
CB3724	Washing water 3	Elliker	BHI	20 °C	20 °C	Serratia liquefaciens	Enterobacteriaceae	Enterobacterales	Gammaproteobacteria	"Proteobacteria"	PL53-H1
CB3725	Washing water 3	Elliker	BHI	20 °C	20 °C	Psychrobacter sp.	Moraxellaceae	Pseudomonadales	Gammaproteobacteria	"Proteobacteria"	PL53-H2
CB3728	Flesh	LH	BHI	15 °C	20 °C	Macrococcus caseolyticus	Bacillales	Staphylococcaceae	Bacilli	"Firmicutes"	PL53-H5
CB3729	Gills	LH	BHI	15 °C	20 °C	Macrococcus sp.	Bacillales	Staphylococcaceae	Bacilli	"Firmicutes"	PL53-H6
CB3731	Gills	LH	BHI	15 °C	20 °C	Psychrobacter marincola	Moraxellaceae	Pseudomonadales	Gammaproteobacteria	"Proteobacteria"	PL53-H8
CB3732	Viscera	LH	BHI	15 °C	20 °C	Psychrobacter arenosus	Moraxellaceae	Pseudomonadales	Gammaproteobacteria	"Proteobacteria"	PL53-H9
CB3733	Viscera	LH	BHI	15 °C	20 °C	Psychrobacter marincola	Moraxellaceae	Pseudomonadales	Gammaproteobacteria	"Proteobacteria"	PL53-H10
CB3734	Viscera	LH	BHI	15 °C	20 °C	Psychrobacter faecalis	Moraxellaceae	Pseudomonadales	Gammaproteobacteria	"Proteobacteria"	PL53-H11	+
CB3735	Washing water 2	LH	BHI	15 °C	20 °C	Salinicoccus sp.	Staphylococcaceae	Bacillales	Bacilli	"Firmicutes"	PL53-H12
CB3736	Gills	Zobell	Zobell	27 °C	27 °C	Vibrio alginolyticus	Vibrionaceae	"Vibrionales"	Gammaproteobacteria	"Proteobacteria"	PL54-A1
CB3737	Gills	Zobell	Zobell	27 °C	27 °C	Vibrio furnissii	Vibrionaceae	"Vibrionales"	Gammaproteobacteria	"Proteobacteria"	PL54-A2	+	Yes	28 °C
CB3738	Gills	Zobell	Zobell	27 °C	27 °C	Vibrio alginolyticus	Vibrionaceae	"Vibrionales"	Gammaproteobacteria	"Proteobacteria"	PL54-A3
CB3739	Gills	BHI-S	BHI-S	20 °C	20 °C	Proteus mirabilis	Enterobacteriaceae	Enterobacterales	Gammaproteobacteria	"Proteobacteria"	PL54-A5
CB3740	Gills	BHI-S	BHI-S	20 °C	20 °C	Vibrio alginolyticus	Vibrionaceae	"Vibrionales"	Gammaproteobacteria	"Proteobacteria"	PL54-A6
CB3741	Gills	BHI-S	BHI-S	20 °C	20 °C	Vibrio alginolyticus	Vibrionaceae	"Vibrionales"	Gammaproteobacteria	"Proteobacteria"	PL54-A7
CB3742	Gills	PCA	PCA liquid	20 °C	20 °C	Serratia grimesii	Enterobacteriaceae	Enterobacterales	Gammaproteobacteria	"Proteobacteria"	PL54-A9	+
CB3743	Gills	PCA	PCA liquid	20 °C	20 °C	Aeromonas salmonicida	Aeromonadaceae	Aeromonadales	Gammaproteobacteria	"Proteobacteria"	PL54-A10
CB3744	Gills	PCA	PCA liquid	20 °C	20 °C	Proteus vulgaris	Enterobacteriaceae	Enterobacterales	Gammaproteobacteria	"Proteobacteria"	PL54-A11
CB3745	Flesh	Zobell	Zobell	27 °C	27 °C	Vibrio furnissii	Vibrionaceae	"Vibrionales"	Gammaproteobacteria	"Proteobacteria"	PL54-B1
CB3746	Flesh	Zobell	Zobell	27 °C	27 °C	Vibrio diabolicus/neonatus	Vibrionaceae	"Vibrionales"	Gammaproteobacteria	"Proteobacteria"	PL54-B2
CB3747	Flesh	Zobell	Zobell	27 °C	27 °C	Vibrio furnissii	Vibrionaceae	"Vibrionales"	Gammaproteobacteria	"Proteobacteria"	PL54-B3	+
CB3748	Flesh	Zobell	Zobell	27 °C	27 °C	Vibrio alginolyticus	Vibrionaceae	"Vibrionales"	Gammaproteobacteria	"Proteobacteria"	PL54-B4	+
CB3749	Flesh	BHI-S	BHI-S	20 °C	20 °C	Shewanella indica	Shewanellaceae	Alteromonadales	Gammaproteobacteria	"Proteobacteria"	PL54-B5	+
CB3750	Flesh	BHI-S	BHI-S	20 °C	20 °C	Serratia liquefaciens	Enterobacteriaceae	Enterobacterales	Gammaproteobacteria	"Proteobacteria"	PL54-B6
CB3751	Flesh	BHI-S	BHI-S	20 °C	20 °C	Vibrio furnissii	Vibrionaceae	"Vibrionales"	Gammaproteobacteria	"Proteobacteria"	PL54-B7
CB3753	Flesh	PCA	PCA liquid	20 °C	20 °C	Aeromonas sp.	Aeromonadaceae	Aeromonadales	Gammaproteobacteria	"Proteobacteria"	PL54-B10
CB3754	Viscera	Zobell	Zobell	27 °C	27 °C	Shewanella indica	Shewanellaceae	Alteromonadales	Gammaproteobacteria	"Proteobacteria"	PL54-C1	+
CB3755	Viscera	Zobell	Zobell	27 °C	27 °C	Vibrio alginolyticus	Vibrionaceae	"Vibrionales"	Gammaproteobacteria	"Proteobacteria"	PL54-C2	+	Yes	28 °C
CB3756	Viscera	Zobell	Zobell	27 °C	27 °C	Vibrio furnissii	Vibrionaceae	"Vibrionales"	Gammaproteobacteria	"Proteobacteria"	PL54-C3	+
CB3757	Viscera	BHI-S	BHI-S	20 °C	20 °C	Vibrio alginolyticus	Vibrionaceae	"Vibrionales"	Gammaproteobacteria	"Proteobacteria"	PL54-C5
CB3758	Viscera	BHI-S	BHI-S	20 °C	20 °C	Vibrio furnissii	Vibrionaceae	"Vibrionales"	Gammaproteobacteria	"Proteobacteria"	PL54-C6
CB3759	Viscera	BHI-S	BHI-S	20 °C	20 °C	Vibrio furnissii-voir 2e seq Proteus vulgaris	Vibrionaceae	"Vibrionales"	Gammaproteobacteria	"Proteobacteria"	PL54-C7
CB3760	Viscera	PCA	PCA liquid	20 °C	20 °C	Shigella sonnei	Enterobacteriaceae	Enterobacterales	Gammaproteobacteria	"Proteobacteria"	PL54-C9
CB3761	Viscera	PCA	PCA liquid	20 °C	20 °C	Escherichia coli	Enterobacteriaceae	Enterobacterales	Gammaproteobacteria	"Proteobacteria"	PL54-C10	+
CB3762	Viscera	PCA	PCA liquid	20 °C	20 °C	Morganella morganii	Enterobacteriaceae	Enterobacterales	Gammaproteobacteria	"Proteobacteria"	PL54-C11
CB3763	Viscera	PCA	PCA liquid	20 °C	20 °C	Proteus vulgaris	Enterobacteriaceae	Enterobacterales	Gammaproteobacteria	"Proteobacteria"	PL54-C12
CB3764	Carapace scraping water	Zobell	Zobell	27 °C	27 °C	Shewanella algae	Shewanellaceae	Alteromonadales	Gammaproteobacteria	"Proteobacteria"	PL54-D1	+	Yes	28 °C
CB3765	Carapace scraping water	Zobell	Zobell	27 °C	27 °C	Vibrio alginolyticus	Vibrionaceae	"Vibrionales"	Gammaproteobacteria	"Proteobacteria"	PL54-D2	+	Yes	28 °C
CB3766	Carapace scraping water	BHI-S	BHI-S	20 °C	20 °C	Vibrio alginolyticus	Vibrionaceae	"Vibrionales"	Gammaproteobacteria	"Proteobacteria"	PL54-D5	+
CB3767	Carapace scraping water	BHI-S	BHI-S	20 °C	20 °C	Shewanella algae	Shewanellaceae	Alteromonadales	Gammaproteobacteria	"Proteobacteria"	PL54-D6
CB3768	Carapace scraping water	PCA	PCA liquid	20 °C	20 °C	Morganella morganii	Enterobacteriaceae	Enterobacterales	Gammaproteobacteria	"Proteobacteria"	PL54-D9
CB3769	Washing water 1	Zobell	Zobell	27 °C	27 °C	Raoultella terrigena	Enterobacteriaceae	Enterobacterales	Gammaproteobacteria	"Proteobacteria"	PL54-E1	+
CB3770	Washing water 1	Zobell	Zobell	27 °C	27 °C	Shewanella sp.	Shewanellaceae	Alteromonadales	Gammaproteobacteria	"Proteobacteria"	PL54-E2
CB3771	Washing water 1	Zobell	Zobell	27 °C	27 °C	Morganella morganii	Enterobacteriaceae	Enterobacterales	Gammaproteobacteria	"Proteobacteria"	PL54-E3	+
CB3772	Washing water 1	Zobell	Zobell	27 °C	27 °C	Vibrio alginolyticus	Vibrionaceae	"Vibrionales"	Gammaproteobacteria	"Proteobacteria"	PL54-E4	+
CB3773	Washing water 1	BHI-S	BHI-S	20 °C	20 °C	Vibrio alginolyticus	Vibrionaceae	"Vibrionales"	Gammaproteobacteria	"Proteobacteria"	PL54-E5
CB3774	Washing water 1	BHI-S	BHI-S	20 °C	20 °C	Aeromonas sp.	Aeromonadaceae	Aeromonadales	Gammaproteobacteria	"Proteobacteria"	PL54-E6	+
CB3775	Washing water 1	PCA	PCA liquid	20 °C	20 °C	Aeromonas veronii	Aeromonadaceae	Aeromonadales	Gammaproteobacteria	"Proteobacteria"	PL54-E9	+
CB3776	Washing water 1	PCA	PCA liquid	20 °C	20 °C	Serratia sp.	Enterobacteriaceae	Enterobacterales	Gammaproteobacteria	"Proteobacteria"	PL54-E10
CB3777	Washing water 1	PCA	PCA liquid	20 °C	20 °C	Aeromonas veronii	Aeromonadaceae	Aeromonadales	Gammaproteobacteria	"Proteobacteria"	PL54-E11
CB3778	Washing water 2	Zobell	Zobell	27 °C	27 °C	Vibrio alginolyticus	Vibrionaceae	"Vibrionales"	Gammaproteobacteria	"Proteobacteria"	PL54-F1
CB3779	Washing water 2	Zobell	Zobell	27 °C	27 °C	Vibrio alginolyticus	Vibrionaceae	"Vibrionales"	Gammaproteobacteria	"Proteobacteria"	PL54-F2	+
CB3780	Washing water 2	Zobell	Zobell	27 °C	27 °C	Vibrio alginolyticus	Vibrionaceae	"Vibrionales"	Gammaproteobacteria	"Proteobacteria"	PL54-F3
CB3781	Washing water 2	Zobell	Zobell	27 °C	27 °C	Vibrio alginolyticus	Vibrionaceae	"Vibrionales"	Gammaproteobacteria	"Proteobacteria"	PL54-F4	+	Yes	28 °C
CB3782	Washing water 2	BHI-S	BHI-S	20 °C	20 °C	Vibrio alginolyticus	Vibrionaceae	"Vibrionales"	Gammaproteobacteria	"Proteobacteria"	PL54-F5
CB3783	Washing water 2	BHI-S	BHI-S	20 °C	20 °C	Vibrio alginolyticus	Vibrionaceae	"Vibrionales"	Gammaproteobacteria	"Proteobacteria"	PL54-F6
CB3784	Washing water 2	BHI-S	BHI-S	20 °C	20 °C	Vibrio alginolyticus	Vibrionaceae	"Vibrionales"	Gammaproteobacteria	"Proteobacteria"	PL54-F7	+
CB3785	Washing water 2	PCA	PCA liquid	20 °C	20 °C	Serratia grimesii	Enterobacteriaceae	Enterobacterales	Gammaproteobacteria	"Proteobacteria"	PL54-F8	+
CB3787	Washing water 2	PCA	PCA liquid	20 °C	20 °C	Proteus hauseri	Enterobacteriaceae	Enterobacterales	Gammaproteobacteria	"Proteobacteria"	PL54-F10
CB3788	Washing water 2	PCA	PCA liquid	20 °C	20 °C	Lelliottia sp.	Enterobacteriaceae	Enterobacterales	Gammaproteobacteria	"Proteobacteria"	PL54-F11
CB3790	Washing water 3	Zobell	Zobell	27 °C	27 °C	Vibrio alginolyticus	Vibrionaceae	"Vibrionales"	Gammaproteobacteria	"Proteobacteria"	PL54-G1
CB3791	Washing water 3	Zobell	Zobell	27 °C	27 °C	Shewanella sp.	Shewanellaceae	Alteromonadales	Gammaproteobacteria	"Proteobacteria"	PL54-G2	+	Yes	28 °C
CB3792	Washing water 3	Zobell	Zobell	27 °C	27 °C	Vibrio alginolyticus	Vibrionaceae	"Vibrionales"	Gammaproteobacteria	"Proteobacteria"	PL54-G3	+
CB3794	Washing water 3	BHI-S	BHI-S	20 °C	20 °C	Vibrio parahaemolyticus	Vibrionaceae	"Vibrionales"	Gammaproteobacteria	"Proteobacteria"	PL54-G5
CB3795	Washing water 3	BHI-S	BHI-S	20 °C	20 °C	Vibrio alginolyticus	Vibrionaceae	"Vibrionales"	Gammaproteobacteria	"Proteobacteria"	PL54-G6
CB3796	Washing water 3	BHI-S	BHI-S	20 °C	20 °C	Vibrio alginolyticus	Vibrionaceae	"Vibrionales"	Gammaproteobacteria	"Proteobacteria"	PL54-G7	+
CB3797	Washing water 3	PCA	PCA liquid	20 °C	20 °C	Proteus hauseri	Enterobacteriaceae	Enterobacterales	Gammaproteobacteria	"Proteobacteria"	PL54-G8	+
CB3798	Washing water 3	PCA	PCA liquid	20 °C	20 °C	Aeromonas hydrophila/salmonicida	Aeromonadaceae	Aeromonadales	Gammaproteobacteria	"Proteobacteria"	PL54-G9	+
CB3800	Washing water 3	PCA	PCA liquid	20 °C	20 °C	Enterobacter sp.	Enterobacteriaceae	Enterobacterales	Gammaproteobacteria	"Proteobacteria"	PL54-G11	+
CB3801	Washing water 3	PCA	PCA liquid	20 °C	20 °C	Leclercia adecarboxylata	Enterobacteriaceae	Enterobacterales	Gammaproteobacteria	"Proteobacteria"	PL54-G12
CB3802	Washing water 3	BHI-S	BHI-S	20 °C	20 °C	Vibrio furnissii	Vibrionaceae	"Vibrionales"	Gammaproteobacteria	"Proteobacteria"	PL54-H7

## Sheet: Feuil1
Étiquettes de lignes	Nombre de Bacterial strain
yes	12		Bacterial isolate	Origin	Identification	Yield (mg mL-1)	Molecular Weight (KDa)	Bacterial strain	Origin	Identification	EPS	Selected strains	Temperature of EPS production for selected strains
(vide)	235		CB3464	Gills	Psychrobacter halodurans	22,1	1.1 x 10 4	CB3464	Gills	Psychrobacter halodurans	+	yes	28 °C
Total général	247		CB3468	Gills	Psychrobacter sp.	17,6	3.2 x 10 4	CB3468	Gills	Psychrobacter sp.	+	yes	28 °C
			CB3484	Viscera	Psychrobacter pulmonis	20	9.7 x 10 3	CB3484	Viscera	Psychrobacter pulmonis	+	yes	28 °C
			CB3530	Washing water 2	Psychrobacter marincola/submarinus	10,5	1.3 x 10 4	CB3530	Washing water 2	Psychrobacter marincola/submarinus	+	yes	28 °C
			CB3564	Gills	Psychrobacter sp.	33,6	7.4 x 10 3	CB3564	Gills	Psychrobacter sp.	+	yes	28 °C
			CB3665	Gills	Buttiauxella sp.	44,3	1.5 x 10 4	CB3665	Gills	Buttiauxella sp.	+	yes	28 °C
			CB3737	Gills	Vibrio furnissii	77	3.6 x 10 4	CB3737	Gills	Vibrio furnissii	+	yes	28 °C
			CB3755	Viscera	Vibrio alginolyticus	85,3	1.4 x 10 4	CB3755	Viscera	Vibrio alginolyticus	+	yes	28 °C
			CB3764	Carapace Scrapping Water	Shewanella algae	89,6	1.6 x 10 4	CB3764	Carapace scraping water	Shewanella algae	+	yes	28 °C
			CB3765	Carapace Scrapping Water	Vibrio alginolyticus	127,8	8.1 x 10 4	CB3765	Carapace scraping water	Vibrio alginolyticus	+	yes	28 °C
			CB3781	Washing water 2	Vibrio alginolyticus	55,5	1.7 x 10 4	CB3781	Washing water 2	Vibrio alginolyticus	+	yes	28 °C
			CB3791	Washing water 3	Shewanella sp.	22,8	6.1 x 10 4	CB3791	Washing water 3	Shewanella sp.	+	yes	28 °C
